# Supplementary material for: Highly Luminescent Crystalline Sponge: Sensing Properties and Direct X-ray Visualization of the Substrates
Source: Molecules. 2022 Nov 19;27(22):8055. doi: 10.3390/molecules27228055 (PMC9692560; doi:10.3390/molecules27228055)
Supplement: Supplementary file 1 [file molecules-27-08055-s001.zip]

Archive with 1 entries (1 files):
- molecules-2010905-supplementary.pdf
